# Supplementary material for: Quality Control of Psoralea corylifolia L. Based on High-Speed Countercurrent Chromatographic Fingerprinting
Source: Molecules. 2020 Jan 9;25(2):279. doi: 10.3390/molecules25020279 (PMC7024294; doi:10.3390/molecules25020279)
Supplement: Supplementary file 1 [file molecules-25-00279-s001.zip]

Archive with 7 entries (6 files):
- molecules-679640-supplementary/
- molecules-679640-supplementary/extracts of Psoralea corylifolia L.xlsx
- molecules-679640-supplementary/fingerprint of Psoralea corylifolia L.docx
- molecules-679640-supplementary/Kֵ1.xlsx
- molecules-679640-supplementary/Methodology.xlsx
- molecules-679640-supplementary/Relative peak area.xlsx
- molecules-679640-supplementary/Standard.png
