# Supplementary material for: Quality Control of Psoralea corylifolia L. Based on High-Speed Countercurrent Chromatographic Fingerprinting
Source: Molecules. 2020 Jan 9;25(2):279. doi: 10.3390/molecules25020279 (PMC7024294; doi:10.3390/molecules25020279)
Supplement: Supplementary file 1 [file molecules-25-00279-s001.zip › molecules-679640-supplementary/extracts of Psoralea corylifolia L.xlsx]

## Sheet: Sheet1
			Psoralen
			浓度	吸收值
			1	0.0356
			2	0.2
			4	0.5
			5	0.708
			6	0.839
			8	1.114
			10	1.408
			Bavachin
			浓度	吸收值
			1	0.176
			2	0.354
			4	0.734
			5	0.87
			6	1.043
			8	1.478
			10	1.896
			Test number	A	B	C	（1) Psoralen μg/mL	（2） Bavachin μg/mL
			1	1	1	1	1.15	1.07
			2	1	2	2	1.53	1.27
			3	1	3	3	0.81	2.01
			4	2	1	1	0.87	2.21
			5	2	2	2	1.96	3.49
			6	2	3	3	4.07	2.97
			7	3	1	1	2.96	3.57
			8	3	2	2	2.86	1.65
			9	3	3	3	2.67	0.98
			K1	1.163	1.66	2.693
			K2	2.3	2.117	1.69
			K3	2.83	2.517	1.91
			R	1.667	0.857	1.003
			K1	1.45	2.28	1.85
			K2	2.89	2.14	1.49
			K3	2.07	1.99	3.02
			R	1.44	0.3	1.54
							qw
