# Supplementary material for: Quality Control of Psoralea corylifolia L. Based on High-Speed Countercurrent Chromatographic Fingerprinting
Source: Molecules. 2020 Jan 9;25(2):279. doi: 10.3390/molecules25020279 (PMC7024294; doi:10.3390/molecules25020279)
Supplement: Supplementary file 1 [file molecules-25-00279-s001.zip › molecules-679640-supplementary/Kֵ1.xlsx]

## Sheet: Sheet1
0	n-hexane–ethyl acetate–ethanol–water (5:5:5:5)	n-hexane–ethyl acetate–ethanol–water (5:5:6:4)	n-hexane–ethyl acetate–ethanol–water (4:6:6.5:3.5)	n-hexane–ethyl acetate–ethanol–water (5:5:6.5:3.5)	n-hexane–ethyl acetate–ethanol–water (5:5.5:6.5:5)	K值	n-hexane–ethyl acetate–ethanol–water (5:5:5:5)	n-hexane–ethyl acetate–ethanol–water (5:5:6:4)	n-hexane–ethyl acetate–ethanol–water (4:6:6.5:3.5)	n-hexane–ethyl acetate–ethanol–water (5:5:6.5:3.5)	n-hexane–ethyl acetate–ethanol–water (5:5.5:6.5:5)
化合物1（上）	2180814	2457955	3037076	2002477	1898231	化合物1	2.17464	1.17438	2.00601	1.26488	1.5333
下	1002840	2092974	1513987	1583130	1238006
化合物2（上）	1420090	1294746	1678128	1138015	1476311	化合物2	2.82946	1.57617	2.43083	1.45839	1.43659
下	501894	821449	690351	780322	1027647
化合物3（上）	8060781	2025552	8100709	5123064	2869913	化合物3	7.82476	2.72545	6.49838	3.00983	1.38772
下	1030163	743199	1246574	1702109	2068074
化合物4（上）	7588970	2541303	1747604	2661549	2550339	化合物4	6.50509	2.43085	1.62308	1.69627	1.22444
下	1166620	1045440	1076722	1569059	2082861
化合物5（上）	6312120	5352730	9880332	8590207	10492331	化合物5	2.19423	1.10541	5.54148	1.28107	1.06644
下	2876684	4842288	1782977	6705513	9838613
化合物6（上）	6739052	4272919	6026006	4648090	2812606	化合物6	2.40618	2.2879	4.21921	1.56745	0.99345
下	2800728	1867618	1428232	2965378	2831151
