# Supplementary material for: Quality Control of Psoralea corylifolia L. Based on High-Speed Countercurrent Chromatographic Fingerprinting
Source: Molecules. 2020 Jan 9;25(2):279. doi: 10.3390/molecules25020279 (PMC7024294; doi:10.3390/molecules25020279)
Supplement: Supplementary file 1 [file molecules-25-00279-s001.zip › molecules-679640-supplementary/Methodology.xlsx]

## Sheet: Sheet1
		峰面积
		1	2	3	4	5	6	Peak
		重现性
		291505	7440	116519	291167	105482	50095
		288233	7147	112690	282146	103843	51074
		286308	7142	109431	300845	108599	49090
		281282	7122	112187	294887	104567	50168
		283494	6982	108668	286251	104062	48048
		283110	6883	117945	299270	108307	49629
		285655	7119.33	112907	292428	105810	49684	平均值
		3453.62	172.64	3392.27	6697.89	1940.39	945.836
		0.0120902	0.0242495	0.0300449	0.0229044	0.0183385	0.019037	RSD
		稳定性
		288541	9184	118854	234635	93546	21934
		289660	9004	115522	231128	90082	21510
		297561	9429	110700	234998	86803	22008
		286994	8889	112494	235664	86966	20310
		288793	9190	110345	235793	88887	20790
		283098	9670	110976	220983	89987	21908
		289108	9227.67	113148	232200	89378.5	21410	平均值
		4335.28	259.564	3087.32	5254.16	2270.4	643.504
		0.0149954	0.0281289	0.0272855	0.0226277	0.025402	0.0300562	RSD
		精密度									Compound	Reproducibility RSD (%)	Precision	Stability
		285630	8947	110720	265107	86483	24334						RSD (%)	RSD (%)
		283382	8758	110263	265166	86595	25099				1	1.21	1.18	1.5
		287569	8811	110533	278298	86669	24753				2	2.42	2.16	2.81
		291958	8391	112533	274581	86798	25320				3	3	2.62	2.73
		288541	8584	118854	274635	85546	25934				4	2.29	1.84	2.26
		281747	8884	112839	273455	80586	24738				5	1.83	2.58	2.54
		286471	8729.17	112624	271874	85446.2	25029.7	平均值			6	1.9	2.03	3
		3370.54	189.025	2956.33	4991.79	2211.67	508.672
		0.0117657	0.0216544	0.0262496	0.0183607	0.0258837	0.0203228	RSD
