# Supplementary material for: Quality Control of Psoralea corylifolia L. Based on High-Speed Countercurrent Chromatographic Fingerprinting
Source: Molecules. 2020 Jan 9;25(2):279. doi: 10.3390/molecules25020279 (PMC7024294; doi:10.3390/molecules25020279)
Supplement: Supplementary file 1 [file molecules-25-00279-s001.zip › molecules-679640-supplementary/Relative peak area.xlsx]

## Sheet: Sheet1
			峰面积	Peak											峰面积	Peak/Peak1
			批次	1	2	3	4	5	6						批次	1	2	3	4	5	6
			1	289366	8620	147410	333924	108619	32329						1	1	0.0297893	0.509424	1.15398	0.375369	0.111724
			2	233101	8237	266813	182584	128503	25669						2	1	0.0353366	1.14462	0.783283	0.551276	0.11012
			3	239657	7839	112948	286102	90579	18174						3	1	0.0327092	0.47129	1.1938	0.377953	0.0758334
			4	229695	7834	128856	300878	91681	23225						4	1	0.0341061	0.560987	1.3099	0.399142	0.101112
			5	216632	7025	125767	335114	129554	26162						5	1	0.0324283	0.580556	1.54693	0.598037	0.120767
			6	245645	13896	129990	358227	121661	24060						6	1	0.0565694	0.529178	1.45831	0.495272	0.0979462
			7	246874	6908	122328	325200	113811	14681						7	1	0.0279819	0.495508	1.31727	0.461008	0.0594676
			8	234313	9780	315166	155408	115097	44908						8	1	0.041739	1.34506	0.66325	0.49121	0.191658
			9	151285	4064	308412	107941	66509	11307						9	1	0.0268632	2.03862	0.713494	0.439627	0.0747397
			10	242062	5815	231445	89717	55580	14927						10	1	0.0240228	0.956139	0.370636	0.229611	0.061666
			11	252207	2945	113292	271781	89831	32389						11	1	0.0116769	0.449202	1.07761	0.35618	0.128422
			12	202522	27312	128934	120756	80705	32427						12	1	0.134859	0.636642	0.596261	0.3985	0.160116
			13	216696	6858	297856	123473	91071	32918						13	1	0.031648	1.37453	0.569798	0.420271	0.151909
			14	159763	4759	270773	69255	20498	20056						14	1	0.0297879	1.69484	0.433486	0.128303	0.125536
			15	184120	10057	135374	127505	272505	31005						15	1	0.054622	0.735249	0.69251	1.48004	0.168396
			16	174244	3264	255941	70837	78824	36675						16	1	0.0187324	1.46887	0.406539	0.452377	0.210481
			17	142805	3321	191423	39837	78952	30056						17	1	0.0232555	1.34045	0.278961	0.552866	0.210469
			18	187037	7781	301762	70224	15966	36520						18	1	0.0416014	1.61338	0.375455	0.0853628	0.195255
			19	202683	6657	308526	136101	115048	67357						19	1	0.0328444	1.52221	0.671497	0.567625	0.332327
			20	163982	7638	85398	186354	76613	35123						20	1	0.0465783	0.520777	1.13643	0.467204	0.214188
						峰序号	1	2	3	4	5	6
						S1	1	0.0297893	0.509424	1.15398	0.375369	0.111724
						S2	1	0.0353366	1.14462	0.783283	0.551276	0.11012
						S3	1	0.0327092	0.47129	1.1938	0.377953	0.0758334
						S4	1	0.0341061	0.560987	1.3099	0.399142	0.101112
						S5	1	0.0324283	0.580556	1.54693	0.598037	0.120767
						S6	1	0.0565694	0.529178	1.45831	0.495272	0.0979462
						S7	1	0.0279819	0.495508	1.31727	0.461008	0.0594676
						S8	1	0.041739	1.34506	0.66325	0.49121	0.191658
						S9	1	0.0268632	2.03862	0.713494	0.439627	0.0747397
						S10	1	0.0240228	0.956139	0.370636	0.229611	0.061666
						S11	1	0.0116769	0.449202	1.07761	0.35618	0.128422
						S12	1	0.134859	0.636642	0.596261	0.3985	0.160116
						S13	1	0.031648	1.37453	0.569798	0.420271	0.151909
						S14	1	0.0297879	1.69484	0.433486	0.128303	0.125536
						S15	1	0.054622	0.735249	0.69251	1.48004	0.168396
						S16	1	0.0187324	1.46887	0.406539	0.452377	0.210481
						S17	1	0.0232555	1.34045	0.278961	0.552866	0.210469
						S18	1	0.0416014	1.61338	0.375455	0.0853628	0.195255
						S19	1	0.0328444	1.52221	0.671497	0.567625	0.332327
						S20	1	0.0465783	0.520777	1.13643	0.467204	0.214188
